# Supplementary material for: High Blood Concentration of Leukocyte-Derived Extracellular Vesicles Is Predictive of Favorable Clinical Outcomes in Patients with Pancreatic Cancer: Results from a Multicenter Prospective Study
Source: Cancers (Basel). 2022 Sep 29;14(19):4748. doi: 10.3390/cancers14194748 (PMC9562679; doi:10.3390/cancers14194748)
Supplement: Supplementary file 1 [file cancers-14-04748-s001.zip]

Archive with 1 entries (1 files):
- cancers-1929838-supplementary.pdf
